# Supplementary material for: Callus Derived from Petals of the Rosa hybrida Breeding Line 15R-12-2 as New Material Useful for Fragrance Production
Source: Plants (Basel). 2023 Aug 18;12(16):2986. doi: 10.3390/plants12162986 (PMC10457957; doi:10.3390/plants12162986)
Supplement: Supplementary file 1 [file plants-12-02986-s001.zip]

Archive with 1 entries (1 files):
- plants-2532388-supplementary.pdf
